# Supplementary material for: Response to Nodal morphogen gradient is determined by the kinetics of target gene induction
Source: eLife. 2015 Apr 14;4:e05042. doi: 10.7554/eLife.05042 (PMC4395910; doi:10.7554/eLife.05042)
Supplement: Figure 5—source data 4. — DOI: http://dx.doi.org/10.7554/eLife.05042.020 [file elife05042s005.zip]

Archive with 1 entries (1 files):
- elife05042s005.tdf
