# Supplementary material for: Response to Nodal morphogen gradient is determined by the kinetics of target gene induction
Source: eLife. 2015 Apr 14;4:e05042. doi: 10.7554/eLife.05042 (PMC4395910; doi:10.7554/eLife.05042)
Supplement: Source code 1. — (runPdeSysTestSourceNoLefty.m): Simulation of the spatial distribution of Nodal, acitve Smad2 and Nodal target gene. DOI: http://dx.doi.org/10.7554/eLife.05042.031 [file elife05042s010.m]

%% This function solves the PDEs to simulate the spatial distribution of Nodal, active Smad2 and Nodal target genes

function solM=runPdeSysTestSourceNoLefty(Par,N0)

%N0=0.03 -Production of Nodal at source
%Par is a 1x4 vector defining the parameters of target mRNA production rate


% Parameters

 k14=1e-4;           % degradation rate of Nodal 

k1=3.1e-6; %Smad2 phosphorylation 
k2=1.8e-4; %Smad2 dephosphorylation

k3=Par(1); %transcription rate of direct target X by S2
k4=0; %transcription rate of direct target X by co-factor Y;
k5=0; %transcription rate of direct target X by Smad2 with Y inhibition
k6=0; %transcription rate of Smad2 and Y cooperatively
k7=Par(2); %degradation rate of direct target X
k8=0; %independent transcription rate of Y
k9=0; %transcription rate of Y by Smad2 
k10=0.008; %degradation rate of Y 
Ksx=Par(3); %Kd of Smad2 on X promoter
Ksy=7.9; %Kd of Smad2 on Y promoter 
Kyx=1; %Kd of Y on X promoter
Stot=25.33; %total Smad2
mh=Par(4); %Hill coeff for direct target X
nh=1; %Hill coeff for RNAlefty 


% time domain in seconds for transient solver

tspan = linspace(0,3600*3,100);


                
% Put the parameters into a vector to be passed into solver


            params=[ k1 k2 k3 k4 k5 k6 k7 k8 k9 k10 Ksx Ksy Kyx Stot mh k14 nh N0];


%% Transient Spatial Solver

% define time and length
m = 0;
x = linspace(0,500e-6,100);
t = linspace(0,3*3600,100);


% solve the pdes

solM = pdepe(m,@pdeSys21D,@pdeSys21DIc,@pdeSys21DBc,x,t,[],params);

    % extract the solution
    u1 = solM(:,:,1); %Nodal
    u2 = solM(:,:,2); %pSmad2
    u3 = solM(:,:,3); %direct target X
    u4 = solM(:,:,4); %co-factor Y
    
    

xplot=x*1e6; %spatial dimension in microns for plotting

    %% Plot of the solutions
    
    % Nodal
figure;set(gcf,'color',[1 1 1]);
pcolor(t,xplot,u1');
shading flat;
set(gca,'Fontname','arial','Fontsize',14);
set(gca,'Xtick',[0 3600 7200 10800],'XtickLabel',{'3';'4';'5';'6'});
axis([0 3600*3 0 200]);
 colorbar;
 set(gcf,'position',[200 200 280 210]);

    % pSmad2
figure;set(gcf,'color',[1 1 1]);
pcolor(t,xplot,u2');
shading flat;
set(gca,'Fontname','arial','Fontsize',14);
set(gca,'Xtick',[0 3600 7200 10800],'XtickLabel',{'3';'4';'5';'6'});
axis([0 3600*3 0 200]);
colorbar;
set(gcf,'position',[200 200 280 210]);

    % direct target X (log10 scale)
figure;set(gcf,'color',[1 1 1]);
pcolor(t,xplot,log10(u3)');
shading flat;
set(gca,'Fontname','arial','Fontsize',14);
set(gca,'Xtick',[0 3600 7200 10800],'XtickLabel',{'3';'4';'5';'6'});
axis([0 3600*3 0 200]);
caxis([0 3])
colorbar;
set(gcf,'position',[200 200 280 210]);


    function [c,f,s] = pdeSys21D(x,t,u,DuDx,params)


    % Known pars
k1=params(1);
k2=params(2);
k3=params(3);
k4=params(4);
k5=params(5);
k6=params(6);
k7=params(7);
k8=params(8);
k9=params(9);
k10=params(10);
Ksx=params(11);
Ksy=params(12);
Kyx=params(13);
Stot=params(14);
mh=params(15);
k14=params(16);
nh=params(17);
alpha=params(18);
%N0=params(23);
    % diffusion coefficient of nodal and lefty
    dN = 2e-12;
    %dL = 20e-12;
    %dNL=14e-12;
    

c = [1; 1;  1; 1];

f = [dN*DuDx(1);  0; 0; 0];

s = [       -k14*u(1)+ kp(x,t,params);
            k1*u(1)*(Stot-u(2))-k2*u(2);
            k3*u(2)^mh/(Ksx^mh+u(2)^mh)+k4*u(4)/(Kyx+u(4))+k5*u(2)/(Ksx*(1+u(4)/Kyx)+u(2))+k6*u(2)*u(4)/(Ksx^2+u(2)*u(4))-k7*u(3);
            k8 + k9*u(2)^nh/(Ksy^nh+u(2)^nh)-k10*u(4)];
        

% --------------------------------------------------------------------------  

    function u0 = pdeSys21DIc(x,params)

 

% constant and homogeneous IC's
    u0 = [0; 0; 0; 0];


% --------------------------------------------------------------------------  

    function [pl,ql,pr,qr] = pdeSys21DBc(xl,ul,xr,ur,t,params)


% left boundary at x=0
    pl = [0;  0; 0; 0];                                  
    ql = [1;  1; 1; 1];  

% right boundary at x=L
    pr = [0;  0; 0; 0];                                   
    qr = [1;  1; 1; 1];  
 

%----------------------------------------------------------
     function out=kp(x,t,params)
            
alpha=params(18);
Kt=1;

if x<=12e-6
    out=alpha*t/(Kt+t);
else
    out=0;
end


% --------------------------------------------------------------------------  
