# Supplementary material for: Response to Nodal morphogen gradient is determined by the kinetics of target gene induction
Source: eLife. 2015 Apr 14;4:e05042. doi: 10.7554/eLife.05042 (PMC4395910; doi:10.7554/eLife.05042)
Supplement: Source code 2. — (runOdeSysplotNanoM1.m): Simulation of the time- and Nodal concentration- dependent induction of target genes. DOI: http://dx.doi.org/10.7554/eLife.05042.032 [file elife05042s011.m]

%% function to simulate target gene expression as a function of Nodal concentration and time in NanoString experiments

function ySolM=runOdeSysplotNanoM1(KD,nanodataCall,nanodataTall,goodnames,ind)

%KD is a 4x1 vector defining the kinetic rates of a given gene [Tx rate,
%degradation rate, Kd, Hill coeff].
%nanodataCall is a 61x6 matrix corresponding to the nanostring counts of
%the 61 target genes at 6 different concentrations
%nanodataTall is a 61x6x2 matrix corresponding to the nanostring counts of
%the 61 target genes at 6 different time points (:,:,1) (means of 2 datasets) with their standard
%deviations (:,:,2).
%goodnames is a 61x1 cell array containing the names of the corresponding
%genes
%ind is the indice of the gene to run
%corresponding data -- 'nanostring_data.mat'

Ninj=[0 5 10 25 50 100]; %Concentration of Nodal experimentally injected (nM)
Ninjall=linspace(0,100,100); %Concentrations of Nodal solved
tsim=[0 30 45 60 90 120]*60; %experimental time points (min after Nodal injection)
tspan=linspace(0,3600*2,100); %Time points solved
V0=nanodataTall(ind,1,1); %Initial counts of target gene


%% kinetics parameters


k1=3.13e-6; %S2 phosphorylation
k2=1.8e-4; %S2 dephos
k3=KD(1); %transcription rate of X by S2
k4=0; %transcription rate of X by Y;
k5=0; %transcription rate of X by S2 with Y inhibition
k6=0; %transcription rate of S2 and Y cooperatively
k7=KD(2); %degradation rate of X
k8=0; %independent transcription rate of Y
k9=0; %transcription rate of Y by S2
k10=0; %degradation rate of Y
Ksx=KD(3); %Kd of S2 on X promoter
Ksy=1; %Kd of S2 on Y promoter
Kyx=1; %Kd of Y on X promoter
Stot=25.33; %total Smad2
mh=KD(4);

ySolM=zeros(length(Ninjall),length(tspan),3);

% Put the parameters into a vector to be passed into solver

for i1=1:length(Ninjall)
                    
                    params=[ k1 k2 k3 k4 k5 k6 k7 k8 k9 k10 Ksx Ksy Kyx Stot mh Ninjall(i1)];
                    

                    % Transient Solver
                    % define ode system
                    
                   ode = @(t,y) odeSysNanoMall(t,y,params);
                  %  ode = @(t,y) odeSysNanoM1(t,y,params);
                    
                    % solve ode system
                    options = odeset('Stats','off');
                    
                    % ICs
                    y0 = [  0; V0; 0];
                    
                    % [t,ySolTr] = ode45(ode, tspan, y0,options);
                    % [t,ySolTr] = ode23(ode, tspan, y0,options);
                    [t,ySolTr] = ode45(ode, tspan, y0,options);
                    
                    %tM(i1,i2,i3,i4,i5,:)=reshape(t,[1,1,1,1,1,length(tsim)]);
                    ySolM(i1,:,:)=reshape(ySolTr,1,length(tspan),3);
                    
                    
                    % if length(t)<data.nt
                    %     display(sprintf('Non-convergence of transient'));
                    % end
end

%% Normalize model data


%RNAH
RNAHM=ySolM(:,:,2);
RNAHC=RNAHM(:,75); %select concentration range at correct time
RNAHT=RNAHM(50,:); %elect time course at correct concentration


% 
% fignameC=[goodnames{ind} 'C.fig'];
% epsnameC=[goodnames{ind} 'C.eps'];
% fignameT=[goodnames{ind} 'T.fig'];
% epsnameT=[goodnames{ind} 'T.eps'];
%% plot
figure;set(gcf,'color',[1 1 1]);
pos=[440 350 280 210];
%subplot(1,2,1);
plot(Ninj,nanodataCall(ind,:),'ok');hold on;
plot(gca,Ninjall,RNAHC,'-r','linewidth',2);
set(gca,'Fontname','arial','Fontsize',14);
xlabel('Nodal (nM)'),ylabel('counts');title(goodnames{ind});
axis square;set(gcf,'position',pos);box off
% saveas(gcf,fignameC);
% export_fig(gcf,epsnameC);
% close;

figure;set(gcf,'color',[1 1 1]);
%subplot(1,2,2);
%plot(tsim,nanodataT,'ok');hold on;
errorbar(tsim,nanodataTall(ind,:,1),nanodataTall(ind,:,2),'ok');hold on
plot(gca,tspan,RNAHT,'-r','linewidth',2);xlim([0 7200]);
set(gca,'Xtick',[0  3600  7200]);set(gca,'xticklabel',{'0';'60';'120'})
set(gca,'Fontname','arial','Fontsize',14);
xlabel('time (min)'),ylabel('counts');
axis square;set(gcf,'position',pos);box off
% saveas(gcf,fignameT);
% export_fig(gcf,epsnameT);
% close;

%%
function dydt = odeSysNanoMall(t,y,params)

% intracellular kinetics system of ODEs with vector of params


%% dereference parameter values


k1=params(1);
k2=params(2);
k3=params(3);
k4=params(4);
k5=params(5);
k6=params(6);
k7=params(7);
k8=params(8);
k9=params(9);
k10=params(10);
Ksx=params(11);
Ksy=params(12);
Kyx=params(13);
Stot=params(14);
mh=params(15);
N0=params(16);


dydt=zeros(3,1);

dydt(1) = k1*N0*(Stot-y(1)) - k2*y(1);
dydt(2) =    k3*y(1)^mh/(Ksx^mh+y(1)^mh) + k4*y(3)/(Kyx+y(3)) +k5*y(1)/(Ksx*(1+y(3)/Kyx)+y(1)) + k6*y(1)*y(3)/(Ksx^2+y(1)*y(3)) - k7*y(2);
dydt(3) =    k8 + k9*y(1)/(Ksy+y(1)) - k10*y(3) ;
            
            
